# Supplementary material for: Unveiling the Evidence for the Use of Pulses in Managing Type 2 Diabetes Mellitus: A Scoping Review
Source: Nutrients. 2023 Sep 30;15(19):4222. doi: 10.3390/nu15194222 (PMC10574713; doi:10.3390/nu15194222)
Supplement: Supplementary file 1 [file nutrients-15-04222-s001.zip]

Archive with 1 entries (1 files):
- nutrients-2641530-supplementary.pdf
